# Supplementary material for: The Nucleosome Remodeling and Deacetylation Complex Modulates Chromatin Structure at Sites of Active Transcription to Fine-Tune Gene Expression
Source: Mol Cell. 2018 Jul 5;71(1):56–72.e4. doi: 10.1016/j.molcel.2018.06.003 (PMC6039721; doi:10.1016/j.molcel.2018.06.003)
Supplement: Table S1. List of Antibodies and Working Dilutions, Related to Figures 1, 2, 3, 4, 5, 6, and 7 [file mmc2.xlsx]

## Sheet: Sheet1
Target Protein	Company	Catalogue number	Application	Quantity/ChIP
Chd4	Abcam	ab70469	Western/IP/ChIP	10mg
ER	Santa Cruz	sc-543	Western/ChIP	5mg
Esrrb	R&D SYSTEMS	PP-H6705-00	Western/ChIP	2.5mg
GATAD2A	Abcam	ab87663	Western
GATAD2B	Bethyl Labs	A301-281A	Western/ChIP	8mg
H3	Abcam	ab1791	ChIP	2ml
H3 K27ac	Abcam	ab4729-25	ChIP	1mg
H3 K4me3	Millipore	04-745	ChIP	1ml
Hdac1	Abcam	7028	Western
Hdac2	Santa Cruz	sc-7899	Western
Klf4	R&D Systems	AF3158	Western/ChiP	2.5mg
LaminB1	Abcam	ab133741	Western
Mbd3	Abcam	ab157464	Western/IP
Mbd3	Bethyl Labs	A302-528A BATCH NUMBER 1	Western/IP/ChIP	15mg
Med1	Bethyl Labs	A300-793A	ChIP	8mg
Med12	Bethyl Labs	A300-774A	Western/ChIP	5mg
Mta1	Cell Signaling	5647	Western
Mta1/2	Santa Cruz	sc-9445	Western
Mta2	Abcam	ab50209	Western
Mta3	Proteintech	14682-1-AP	Western
Nanog	Bethyl Labs	A300-397A	Western/ChIP	2.5mg
P300	Santa Cruz	sc-585X	Western/ChIP	5mg
PCNA	Santa Cruz	sc56	Western
Pou5f1	Santa Cruz	sc-8628	Western/ChIP	2.5mg
RbAp48/Rbbp4	Abcam	ab79416	Western
RNA Polymerase II CTD4H8 (SER 5P)	Millipore	05-623	ChIP	15ml
RNA Polymerase II N-20 (Polr2a)	Santa Cruz	sc-899 X	Western/ChIP	15ml
RNA Polymerase II NTD D8L4Y (Polr2a)	Cell Signaling	14958S	ChIP	10ml
Sin3a	Santa Cruz	sc-994	Western
