# Supplementary material for: The Nucleosome Remodeling and Deacetylation Complex Modulates Chromatin Structure at Sites of Active Transcription to Fine-Tune Gene Expression
Source: Mol Cell. 2018 Jul 5;71(1):56–72.e4. doi: 10.1016/j.molcel.2018.06.003 (PMC6039721; doi:10.1016/j.molcel.2018.06.003)
Supplement: Table S2. List of PCR Primer Pairs, Related to Figures 1, 2, 3, 4, 5, and 7 [file mmc3.xlsx]

## Sheet: ChIP and MNase qPCR
Gene and postiion relative to TSS	Forward	Reverse	Application
Bmp4
-23.893	TCATGACTACAGGCTTGTTCC	GGGTTCTATCGAACTGTGGC	ChIP qPCR/MNase qPCR
-23.808	AAATACCTCGGTTGCCAGAC	TTAGCTGACTGCAGAGGGTT	MNase qPCR
-23.636	CTCAGCTTATTACGGCCCAC	TCTGAGCAAACCACAACAGG	MNase qPCR
-23.567	GACTTGCTGCCTCATAGTGT	TCCAGTCAGCGTCAAGTTAG	MNase qPCR
-23.565	CTGGACTTGCTGCCTCATAG	AGCTTGTTATCCAGTCAGCG	ChIP qPCR
-23.342	TCATTCATCCACTGAATCGCA	CTTCCGTCTCCCTGAACTCT	ChIP qPCR/MNase qPCR
-23.081	GTTGGGAGTGAGCTCCATTG	TGAATGTCTACTGCTCCCTG	ChIP qPCR/MNase qPCR
-23.038	GAGCAGTAGACATTCAGCAAG	ACTTGAGGACTTCCCAGTTT	MNase qPCR
-22.782	AGGTGCCAGAGTCTACACCCA	AATAGCTTGAGGGACAAGCAGT	ChIP qPCR/MNase qPCR
-22.732	TGCTTGTCCCTCAAGCTATTT	TCCTTGCACAGCTCACCTA	MNase qPCR
-22.639	CTGTCTGCCTTCACCTACAC	GCACACGTCTGAATCCCAG	MNase qPCR
-22.565	CTGGACTTGCTGCCTCATAG	AGCTTGTTATCCAGTCAGCG	ChIP qPCR/MNase qPCR
-22.449	ACCCAATGCTTCTGCTCTGA	AAGCTTATGTCCGTGGAAGTT	MNase qPCR
-22.169	CGATGCAAAGGCTTTTAGGG	AAATTTCCTGCATTGCTCACA	ChIP qPCR
-1.086	CCTTTAGCAGAGGCTGTGATT	ATGGAGCTGGGAAGGAACTA	ChIP qPCR
-0.811	TCTACATGGCCTAAAAGGCAC	CCTTCTTAACTGCCAGATGGT	ChIP qPCR
-0.535	GGGGGAAAGTCACCTCCTAA	AACGTTGAAACAGGCTGTGA	ChIP qPCR/MNase qPCR
-0.434	TCTCCTTCGGGCACACAG	GGGTGGCCTTCCGTAAAC	MNase qPCR
-0.408	CAGCCTGTTTCAACGTTTGG	AAGGGAGCTGTTGGATTGG	ChIP qPCR/MNase qPCR
-0.373	ATTACTCGGGGTAAATGGTGA	TGCTGCCCAAACTGATGATT	MNase qPCR
-0.331	TCCAACAGCTCCCTTCTCC	TGCTGCCCAAACTGATGAT	MNase qPCR
-0.294	TCTAAACTCAGGGAAGCCCA	ACCACGTGCAAGAGGTACTA	ChIP qPCR/MNase qPCR
-0.137	ACGTGGTCCCCAGGTGAG	TCCGGAAGATTGCACAGC	ChIP qPCR/MNase qPCR
0.122	GAAGCTAGGTGAGTTCGGC	GGGACGGAGACCAGATACTC	MNase qPCR
0.16	GGCATCCGAGCTGAGAGA	CTGGTCGAGGGCCAGAGA	MNase qPCR
0.189	GCCCGGAAGCTAGGTGAG	CCCATCAGGGACGGAGAC	ChIP qPCR/MNase qPCR
0.213	CCGTCCCTGATGGGATTC	GCTGCTTCTGGGGACCTC	MNase qPCR
0.28	CCGTCCCTGATGGGATTC	GCTGCTTCTGGGGACCTC	ChIP qPCR/MNase qPCR
0.295	TCTAGAGGTCCCCAGAAGCA	ACCTCGAATCCTCAGAATAGC	MNase qPCR
0.313	TGCAGGAACCAATGGTGAG	CTCGAATCCTCAGAATAGCG	MNase qPCR
0.369	GGGCGCTATTCTGAGGATTC	AAGGAAGGAGGAATAGGCCA	MNase qPCR
0.412	GCTGTAACCGAGGCAAAAGT	ATCATCCCACCTCCAACACT	MNase qPCR
0.466	GGGATGATGGAGGCTAAAAGG	AGTAGGTTGGATAGACGCAGT	MNase qPCR
0.532	ACCTACTTTAGGGAGGTGCG	ACCAAACCCCACAGTTCTTC	MNase qPCR
0.54	GGTGGGATGATGGAGGCTA	CCCGCACCTCCCTAAAGT	ChIP qPCR
0.816	AGGCTGTAGTCCTGCTTTGCT	TGCGTTGGGGACAAGATT	ChIP qPCR
Htra1
-0.766	TCCCAGCGCTCGGGCAAATC	TCTGCCTCCGGGGTGACAGT	ChIP qPCR
-0.356	ACTTGAAACTAGGTCTGGGC	GGCACTTAACAGAGGGAAAC	ChIP qPCR
-0.055	GTCACCGCCGCTAGGCCAATG	GGGTCTTGGGGACAGCGGGT	ChIP qPCR
0.131	GCGGCTCCTTCCTTGGCGTT	TGGGATCGCAGTGCTCGGGA	ChIP qPCR
0.589	CTCGCCAACTCAGCCCGACC	TGCTTCTCTGCACCTCCGCA	ChIP qPCR
1.226	GAGGGGCCCACTGGGGATGAA	TGTCGCCACCACCACGTCCA	ChIP qPCR
Klf4
54.3	AGGCTCCTTCTCCCATAACG	AAGAAGCCTCCTTCCTCCAG	ChIP qPCR
54.9	GGTGGGAAGGGCTAGGATTG	TTCTACAGCTGCTCTGTCCG	ChIP qPCR
54.985	GGTGGGAAGGGCTAGGATTG	GCAAAGTGGGTGAATTTCAATG	MNase qPCR
55.125	GATTCCAGGCTTTGTACCCG	ATAGACTAGAAGGCCTTGGG	MNase qPCR
55.171	TTCATAGGTACTAGCCAGGCA	TCTAGTCTATACCCACCGCTC	MNase qPCR
55.193	GTCGTCTCAGAGGAAGGGAC	AGTCTATACCCACCGCTCAC	MNase qPCR
55.4	GCCCTGCACTAGCATCTTTC	AGGACCCAGGAACTGAATCG	ChIP qPCR
55.407	GAGTCTCACCGAGCCTCAAT	TCTAGGACCCAGGAACTGAA	MNase qPCR
55.459	CGATTCAGTTCCTGGGTCCT	CCCATCTATTCACCCATTGATC	MNase qPCR
56.906	CGAATTAACGACTCTGATCTTCA	AGCTGACCAACAAAGTGTGG	MNase qPCR
56.976	ATCCTTGCCTGTTCAATCCT	TGGTCAGCTGCTTTCCCTTAT	MNase qPCR
57	TGTTGGTCAGCTGCTTTCCC	GTGGAGGTCATCCTTGCCTG	ChIP qPCR
57.02	AAGAATGAAGTTGTGTGGAGGT	GGAAGGTTGCTCAGGATTGA	MNase qPCR
57.076	GAGATAGAGCTGAGGTAGTGC	AGGATGACCTCCACACAACT	MNase qPCR
57.149	TCTGGTGAGATTGCCAAAAGT	GTGCACTACCTCAGCTCTATC	MNase qPCR
57.202	ACTTTTGGCAATCTCACCAGA	CTATTTAGAAAACTCAAACACAGAA	MNase qPCR
57.38	TCTGTGCTTGTGCTAGGAAT	CCAGCAACAGCACAAATCAA	MNase qPCR
57.686	ATTGTATGCTCAGCGGCATC	GGGGCCCGAGTTTTTCTTAC	MNase qPCR
58.4	CAGAGCTTTGTGTCTGGCTG	ATCCTGCAGTGTGTCTCCTC	ChIP qPCR
66.5	ACACGCATGGCAGACATTAC	TTCTGGAGATCGGATCCACG	ChIP qPCR
68	TCTGCACCATCTACCTCCTGA	TAAGCCCCACTGAGCACTTG	ChIP qPCR
68.5	TCGCCTAGCAAGGGAAAGAC	CGGTAAAGTGGCCCAAAGGT	ChIP qPCR
Otx2
5.443	AAGGAGGGAAAGATTAGGCTG	TTCCCTCAGGATTGCTTCAC	ChIP qPCR
7.105	TCGGAAATCCGGAAAGAACA	AACCAACAATGGGTACCAGG	MNase qPCR
7.157	CCTGGTACCCATTGTTGGTT	AGGAAAGGTAGCCCAGAAGA	MNase qPCR
7.179	TACCCATTGTTGGTTGAGGC	GGCACGGCTAGGATGATTTT	MNase qPCR
7.201	TCTTCTGGGCTACCTTTCCT	GCACGGCTAGGATGATTTTC	MNase qPCR
7.268	AAAATCATCCTAGCCGTGCC	GAGACTAGGCCAGGGACTTT	MNase qPCR
7.304	CTCCTGGTCCACACATCTCT	CTTAAGGGGCCTCGAGACTA	MNase qPCR
7.358	ATAAAGTCCCTGGCCTAGTCT	CACACACTCCAGCCTTTTCC	MNase qPCR
7.385	TTAAGCCCAGACTTGGAAAGC	CTGGGTCTGAAATGTCCCAA	MNase qPCR
7.414	CAAGCTCGACCGGAAAAGG	AACTCCACTGGGTCTGAAATG	MNase qPCR
7.449	CCTTGGGACATTTCAGACCC	CTCGCTTTCCAAACCCAGAA	MNase qPCR
7.508	ATTTGACTAGACTGACGCCG	TTGGAAAGCGAGTTGGGAAA	ChIP qPCR/MNase qPCR
7.548	ACCTCCCAAATCCAGCAAAG	AATAAACGTCCTGCTTCGCA	ChIP qPCR/MNase qPCR
7.637	CTTTGCTGGATTTGGGAGGT	TGTGTGACCCGCTTCCT	MNase qPCR
7.693	GAGGTTGGGGAGGGGAC	GAAAGTCCCCAAGGGCAAA	MNase qPCR
7.72	CACACAGCCTGCTGGTTC	GTCCTTGAAAGTCCCCAAGG	MNase qPCR
7.809	CAGCCAGGTGCTTACATAGT	ACGAGGCTGAGTTTTCTCAA	MNase qPCR
7.831	TGCTAGGAACTGGGTACTGA	GGACGAGGCTGAGTTTTCTC	MNase qPCR
7.903	CCAGAACTTGCTTCTGACCC	AAAACTCAGCCTCGTCCATC	ChIP qPCR
8.021	TTGTGTGAGGCCTCCTTTTC	CTTAGGTATCGCCAGGTTGC	ChIP qPCR
9.032	GTTTTTAAACGCGCTGCTGG	AAGGAGGTCCCTCCCAAATG	ChIP qPCR
Ppp2r2c
-2.1	GGGTTCCGTGCTGAGGGCTA	AGCTGGCCTCCTGATGGTGG	ChIP qPCR
-0.604	ATGTGGGATGCTGGAAGTACCTGG	TGTCCACGTTTCTATTCAGGCACC	ChIP qPCR
-0.231	ACCGCCTTGTCCCTTATTGC	CAGGGACACCTATCTAGAGTT	MNase qPCR
-0.183	AGATAGGTGTCCCTGGTTCC	TGGAGCTGATGAGCCGAG	MNase qPCR
-0.13	CTCATCAGCTCCACCTGC	GCAGGCCCCTCCCTC	MNase qPCR
-0.125	TTGCAACACCTGGCCACCAA	ACAGCGGTCACCTCCGGAAC	ChIP qPCR
-0.033	CACGGCGCAGCCCGGCT	CGCGCATCCCGGCCGCT	MNase qPCR
0.113	CCTTACGCTCGCCTGAGC	ATGCCGCCGCAGCCTAGCAGGGTC	MNase qPCR
0.138	ACAGCGGTCACCTCCGGAAC	GTGGCGGGGCCGTGTCG	MNase qPCR
0.177	TGCTAGGCTGCGGCG	GATGCAATCCACAGAGGTCG	MNase qPCR
0.238	GACCTCTGTGGATTGCATCG	CTGTGGTTAATTTTCCGCGTG	MNase qPCR
0.295	CTTCAATGGGCGAGGACACG	GGTCTCAGACAACACGTACG	MNase qPCR
0.352	GGACCACAGCTATGTGACAG	CGCGGTCCAAACCTTCG	MNase qPCR
0.4	AATGGGCGAGGACACGGACAC	GGCATTCGGTGCGACGGCAT	ChIP qPCR
0.427	AATGCCCTCCGAAGGTTTG	GGTTCCCTCCCTCCCG	MNase qPCR
0.554	GACCGCATCTGTCCTTCC	CAGCCTTGGGCTTTGTAAATG	MNase qPCR
0.589	CCGGGTGGCATTGGATCG	GGATTTTTAAGCCTTTCCAGGTC	MNase qPCR
0.646	AGCAGATCTGGCGTGGAAAT	GGGAGTGGGCAATCTAGAAAT	MNase qPCR
0.693	TCATTTGCCCTTTCAGCGG	ACCCTAGAGGATCTGGCAAT	MNase qPCR
0.71	AATTTCTAGATTGCCCACTCCC	CTAGAGGATCTGGCAATGGAA	MNase qPCR
0.877	AGTGCTACTCAGACAGGAGC	CTGTTTGAGGTAGGATGCCC	MNase qPCR
0.9	CCTGGCCTCCTGAGGCAGTT	AAGGTCTGGCCCAGCTCCTG	ChIP qPCR
1.625	GCAGAACTCAGCCCTTTGTC	CAGGCTGCTTTCTCGGTTAG	ChIP qPCR
7.89	CCTTTGCCTGCGGTATATCT	AGACACATTGTCTAGCAGAGC	MNase qPCR
7.941	AGGAGACAGCTCTGCTAGAC	TCCCTATCCCATGTCCTCAC	MNase qPCR
7.955	CAGCTCTGCTAGACAATGTG	AGTAAGTGGGTGTCCCTTGT	MNase qPCR
8.022	ACAAGGGACACCCACTTACT	GGTAGAACACTCGCCTAGCA	ChIP qPCR/MNase qPCR
8.089	TGCTAGGCGAGTGTTCTACC	CTAGAGACTGAGGCAGGAGG	MNase qPCR
8.207	TTTAACCCCGTCACTCCTGA	CATAAGGTGAACCTGGAGCC	MNase qPCR
8.248	GGCTCCAGGTTCACCTTATG	CTCAGCCCGAGGTTACTTCA	ChIP qPCR/MNase qPCR
8.305	CTGAAGTAACCTCGGGCTGA	CATTGAGGCAGAACAAAGGC	ChIP qPCR/MNase qPCR
8.371	CTTTGTTCTGCCTCAATGGG	CAAAGAGCTGTGACCCTGAC	ChIP qPCR/MNase qPCR
8.418	ACAATGGCCTTACTGTGTCA	AGCCCAGAACACAGTTAGTTG	ChIP qPCR/MNase qPCR
8.571	GAAGAGCACTAAAGCCCCAT	ACGGATTTCTGCCTGGTAAC	ChIP qPCR/MNase qPCR
8.618	GCAGCTCTCAGAGTTACCAG	TACGGTGCAGAGGGGATAAA	ChIP qPCR/MNase qPCR
8.65	GTTACCAGGCAGAAATCCGT	CTGAGACGTCTGTGCAACTT	ChIP qPCR/MNase qPCR
8.707	AATTGCCAAGTTGCACAGAC	CTCACTTCTGATTACACGCCA	MNase qPCR
8.847	GGCCTGCCTGCTTTTAAACT	AGGGGGAAACTGAGGTGTAG	MNase qPCR
8.888	CAAGTGCCTACACCTCAGTT	CTGGGTATTCCGCGTACTCT	MNase qPCR
Zfp42
-14.23	CAAGTCTATGGAAAGCCCGT	TCCGTAGTGAAGCTTTGTGT	ChIP qPCR/MNase qPCR
-14.227	ACCTCAAGTCTATGGAAAGCCCGTT	TGGGGGCGGTTCCGTAGTGA	MNase qPCR
-14.184	ACCTCTCCTATTTTTCCTTGACA	GTGAAATGGGGGCGGTTC	MNase qPCR
-14.172	TTTTCCTTGACACAAAGCTTCAC	GTTTGGGGGAGGGGTGAAATG	MNase qPCR
-14.027	ACAGTTCACATTCATAAAATCAGGG	TGTGGTGTTGAGCAGGTGTT	MNase qPCR
-13.997	AGGGCTCTTAGGAGGTGAAC	AAGAGGCTAGGGTGTAGGC	ChIP qPCR/MNase qPCR
-13.883	GAGCCAATTGCCTGCTCAA	GATGCTTGGGTGAAAGGACA	ChIP qPCR/MNase qPCR
-13.762	AAGCCATATCCGTCCTACCT	AGAGATTTTTGAGCGGGGTG	ChIP qPCR/MNase qPCR
-13.713	CTGGTCTTGTGAGCTACCAC	AACTTTACAAAGCGCGTTCC	ChIP qPCR/MNase qPCR
-13.635	AACGCGCTTTGTAAAGTTGG	GTTCCTAGCACTAGGGAGGT	MNase qPCR
-13.481	CTGGTCTGAAAGACCCCACC	CTTGTAACTTTTGAGAACTCAGC	MNase qPCR
