# Supplementary material for: The Nucleosome Remodeling and Deacetylation Complex Modulates Chromatin Structure at Sites of Active Transcription to Fine-Tune Gene Expression
Source: Mol Cell. 2018 Jul 5;71(1):56–72.e4. doi: 10.1016/j.molcel.2018.06.003 (PMC6039721; doi:10.1016/j.molcel.2018.06.003)
Supplement: Table S3. List of Sequencing Datasets Used in the Study, Related to Figures 1, 2, 3, 5, 6, and 7 [file mmc4.xlsx]

## Sheet: Sequencing data
ChIP-seq
Cell line	Time (hours)	ChIP antibody	Replicates	Total reads	Unique reads	Format
Mbd3 inducible	0	Input	3	112392945	74809299	Single-end
Mbd3 inducible	0.5	Input	3	114656544	73685811	Single-end
Mbd3 inducible	4	Input	3	138707805	90783290	Single-end
Mbd3 inducible	24	Input	3	115382638	74935398	Single-end
Mbd3 inducible	48	Input	1	48043693	33395942	Single-end
Mbd3 inducible	0	Klf4	3	121551610	75756150	Single-end
Mbd3 inducible	0.5	Klf4	3	123734031	75532575	Single-end
Mbd3 inducible	4	Klf4	3	116428196	74980605	Single-end
Mbd3 inducible	24	Klf4	3	122236853	80273283	Single-end
Mbd3 inducible	0	Nanog	3	139834681	81046249	Single-end
Mbd3 inducible	0.5	Nanog	3	126434361	75462991	Single-end
Mbd3 inducible	4	Nanog	3	126248732	78425542	Single-end
Mbd3 inducible	24	Nanog	3	120690931	69163269	Single-end
Mbd3 inducible	0	Med12	3	138159517	107937511	Single-end
Mbd3 inducible	0.5	Med12	3	152683756	119310774	Single-end
Mbd3 inducible	4	Med12	3	143026254	112569095	Single-end
Mbd3 inducible	24	Med12	3	130870890	101753776	Single-end
Mbd3 inducible	0	S5P	3	119533886	84714453	Single-end
Mbd3 inducible	0.5	S5P	3	121767744	83597991	Single-end
Mbd3 inducible	4	S5P	3	159790655	108982246	Single-end
Mbd3 inducible	24	S5P	3	109062834	73121672	Single-end
Mbd3 inducible	0	H3	2	137345155	89527616	Single-end
Mbd3 inducible	1	H3	2	125653106	80672853	Single-end
Mbd3 inducible	4	H3	2	85970586	57622177	Single-end
Mbd3 inducible	8	H3	2	88832512	59690397	Single-end
Mbd3 inducible	24	H3	2	88176870	59303149	Single-end
Mbd3 inducible	0	H3K27ac	3	162726162	118414063	Single-end
Mbd3 inducible	1	H3K27ac	3	194821383	134825378	Single-end
Mbd3 inducible	4	H3K27ac	3	160463037	113888428	Single-end
Mbd3 inducible	8	H3K27ac	3	156239313	112763482	Single-end
Mbd3 inducible	24	H3K27ac	3	171721700	121542007	Single-end
Mbd3 inducible	48	H3K27ac	3	223600238	129360772	Single-end
Mbd3 inducible	0	H3K4me3	2	105560731	68357267	Single-end
Mbd3 inducible	1	H3K4me3	2	119618736	71652744	Single-end
Mbd3 inducible	4	H3K4me3	2	200198808	109398261	Single-end
Mbd3 inducible	8	H3K4me3	2	128077259	77081221	Single-end
Mbd3 inducible	24	H3K4me3	2	106085395	66521792	Single-end
Mbd3 inducible	0	M2	1	33896327	9599409	Single-end
Mbd3 inducible	24	M2	1	48263952	21061639	Single-end
Mbd3 inducible	48	M2	1	47292339	19541356	Single-end
Mbd3 inducible	0	Chd4	1	67994826	25195034	Single-end
Mbd3 inducible	24	Chd4	1	46363954	10720767	Single-end
Mbd3 inducible	48	Chd4	1	46534685	18975465	Single-end
Mbd3 FLAG/-	Steady state	Input	3	302114942	204135478	Single-end
Mbd3 FLAG/-	Steady state	Chd4	4	370616863	249723407	Single-end
Mbd3 -/-	Steady state	Chd4	1	162539123	112902720	Single-end
Mbd3 FLAG/-	Steady state	M2	4	293375214	197447426	Single-end
Mbd3 FLAG/-	Steady state	Klf4	2	101152037	61565041	Single-end
Mbd3 -/-	Steady state	Klf4	2	115399086	73247177	Single-end
Mbd3 FLAG/-	Steady state	Input	1	57306566	35485128	Single-end
Mbd3 -/-	Steady state	Input	1	59378332	36350784	Single-end
Mbd3 FLAG/-	Steady state	Nanog	2	102758011	62161520	Single-end
Mbd3 -/-	Steady state	Nanog	2	122634413	76435367	Single-end
Nascent RNA-seq
Cell line	Time (hours)		Replicates	Total reads	Unique reads	Format
Mbd3 inducible	0		3	88892181	30507088	Single-end
Mbd3 inducible	0.5		3	201223956	73118757	Single-end
Mbd3 inducible	1		3	84160128	29224037	Single-end
Mbd3 inducible	4		3	160206890	57349615	Single-end
Mbd3 inducible	24		3	74173772	26225642	Single-end
Mbd3 inducible	48		3	126787967	44638887	Single-end
RNA-seq
Cell line	Time (hours)		Replicates	Total reads	Unique reads	Format
Mbd3 inducible	0		3	54805651	44049528	Single-end
Mbd3 inducible	0.5		3	68580219	55173445	Single-end
Mbd3 inducible	1		3	66082013	53029215	Single-end
Mbd3 inducible	4		3	58755502	45862155	Single-end
Mbd3 inducible	8		3	68415380	54399722	Single-end
Mbd3 inducible	12		3	74256371	55571059	Single-end
Mbd3 inducible	24		3	61820474	48298700	Single-end
Mbd3 inducible	48		3	69536204	55898821	Single-end
MNase-seq
Cell line	Time (hours)		Replicates	Total reads	Unique reads	Format
Mbd3 inducible	0		3	1140602882	573095590	Paired-end
Mbd3 inducible	0.5		3	1175779937	595038300	Paired-end
Mbd3 inducible	24		3	614229723	324549235	Paired-end
Published datasets
Source	Type	Reference		ArrayExpress	GEO	Condition
WT ES	RNA-seq	PMID: 27471257		E-MTAB-4566		2iL
Mbd3 -/- ES	RNA-seq	PMID: 27471257		E-MTAB-4566		2iL
H3K27ac	ChIP-seq	PMID: 24905168			GSE56138	2iL
H3K27me3	ChIP-seq	PMID: 22541430			GSE23943	2iL
H3K36me3	ChIP-seq	PMID: 22541430			GSE23943	2iL
H3K9me3	ChIP-seq	PMID: 22541430			GSE23943	2iL
H3K4me1	ChIP-seq	PMID: 24905168			GSE56138	2iL
H3K4me3	ChIP-seq	PMID: 24905168			GSE56138	2iL
Ezh2	ChIP-seq	PMID: 22541430			GSE23943	2iL
Esrrb	ChIP-seq	PMID: 27471257		E-MTAB-4565		2iL
Nanog	ChIP-seq	PMID: 27471257		E-MTAB-4565		2iL
Oct4	ChIP-seq	PMID: 27471257		E-MTAB-4565		2iL
Klf4	ChIP-seq	PMID: 27471257		E-MTAB-4565		2iL
EP300	ChIP-seq	PMID: 24905168			GSE56138	2iL
Klf4	ChIP-seq	PMID: 18555785			GSM288354	SL
Nanog	ChIP-seq	PMID: 18692474			GSM307140	SL
Esrrb	ChIP-seq	PMID: 18555785			GSM288355	SL
Oct4	ChIP-seq	PMID: 18692474			GSM307137	SL
Med12	ChIP-seq	PMID: 20720539			GSM560345	SL
Tbp	ChIP-seq	PMID: 21884934			GSM774944	SL
CTCF	ChIP-seq	PMID: 18555785			GSM288351	SL
